# Supplementary material for: An MRI-Based Clinical-Perfusion Model Predicts Pathological Subtypes of Prevascular Mediastinal Tumors
Source: Diagnostics (Basel). 2022 Apr 2;12(4):889. doi: 10.3390/diagnostics12040889 (PMC9026802; doi:10.3390/diagnostics12040889)
Supplement: Supplementary file 1 [file diagnostics-12-00889-s001.zip]

Archive with 1 entries (1 files):
- diagnostics-1607962-supplementary.pdf
